# Supplementary material for: Discoloration Investigations of Yellow Lantern Pepper Sauce (Capsicum chinense Jacq.) Fermented by Lactobacillus plantarum: Effect of Carotenoids and Physiochemical Indices
Source: Molecules. 2022 Oct 21;27(20):7139. doi: 10.3390/molecules27207139 (PMC9606932; doi:10.3390/molecules27207139)
Supplement: Supplementary file 1 [file molecules-27-07139-s001.zip]

Archive with 1 entries (1 files):
- 2022-09-supplementary.pdf
